# Supplementary material for: Testing a Simulation Model for the Response of Tomato Fruit Quality Formation to Temperature and Light in Solar Greenhouses
Source: Plants (Basel). 2024 Jun 15;13(12):1662. doi: 10.3390/plants13121662 (PMC11207517; doi:10.3390/plants13121662)
Supplement: Supplementary file 1 [file plants-13-01662-s001.zip]

Archive with 1 entries (1 files):
- plants-3006209-supplementary.pdf
